# Supplementary material for: Identification and Validation of the Key Genes of Diabetic Vasculopathy: Evidence Based on Bioinformatics Analysis and Animal Study
Source: Int J Genomics. 2025 Oct 24;2025:7850852. doi: 10.1155/ijog/7850852 (PMC12551595; doi:10.1155/ijog/7850852)
Supplement: Supplementary file 2 — Supporting Information 2 [file IJOG-2025-7850852-s004.xls]

## Sheet: ClueGO Results
ID	Term	Ontology Source	Term PValue	Term PValue Corrected with Bonferroni step down	Group PValue	Group PValue Corrected with Bonferroni step down	GOLevels	GOGroups	% Associated Genes	Nr. Genes	Associated Genes Found
GO:0070507	regulation of microtubule cytoskeleton organization	GO_BiologicalProcess-EBI-UniProt-GOA-ACAP-ARAP_13.05.2021_00h00	2.70072e-05	0.00167445	2.70072e-05	0.000243065	[4, 5, 6, 7]	Group0	4.96894	8	[CDH5, FAM107A, FGF13, GNAI1, MAPRE1, RNASE1, ROCK1, TRIM36]
GO:0071260	cellular response to mechanical stimulus	GO_BiologicalProcess-EBI-UniProt-GOA-ACAP-ARAP_13.05.2021_00h00	0.000499485	0.0279712	0.000499485	0.00249743	[4, 5]	Group1	5.68182	5	[AGT, FAS, GOLT1B, PIEZO1, RNASE1]
GO:0009067	aspartate family amino acid biosynthetic process	GO_BiologicalProcess-EBI-UniProt-GOA-ACAP-ARAP_13.05.2021_00h00	0.000721441	0.0389578	0.000721441	0.00288576	[6, 7, 9]	Group2	12.5	3	[ADI1, GOLT1B, MTR]
GO:0033627	cell adhesion mediated by integrin	GO_BiologicalProcess-EBI-UniProt-GOA-ACAP-ARAP_13.05.2021_00h00	0.017662	0.035324	0.017662	0.017662	[3]	Group3	4.05405	3	[PIEZO1, PTK2, SNAI2]
GO:0043551	regulation of phosphatidylinositol 3-kinase activity	GO_BiologicalProcess-EBI-UniProt-GOA-ACAP-ARAP_13.05.2021_00h00	0.000844496	0.0447583	0.000844496	0.00253349	[7, 8, 9, 10, 11]	Group4	7.01754	4	[FGF13, PTK2, SOCS2, SOCS5]
GO:1901888	regulation of cell junction assembly	GO_BiologicalProcess-EBI-UniProt-GOA-ACAP-ARAP_13.05.2021_00h00	3.78715e-05	0.00231016	3.78715e-05	0.000302972	[4, 5, 6]	Group5	4.10959	9	[AGT, AMIGO2, FAM107A, FLRT2, PTK2, RNASE1, ROCK1, SNAI2, UBE2V2]
GO:1901890	positive regulation of cell junction assembly	GO_BiologicalProcess-EBI-UniProt-GOA-ACAP-ARAP_13.05.2021_00h00	0.000153684	0.00891368	3.78715e-05	0.000302972	[4, 5, 6, 7]	Group5	5.55556	6	[AGT, AMIGO2, FLRT2, RNASE1, ROCK1, UBE2V2]
GO:0030032	lamellipodium assembly	GO_BiologicalProcess-EBI-UniProt-GOA-ACAP-ARAP_13.05.2021_00h00	0.0183002	0.0183002	0.00112881	0.00225762	[7]	Group6	4	3	[ACTR3, RNASE1, SLIT2]
GO:0048013	ephrin receptor signaling pathway	GO_BiologicalProcess-EBI-UniProt-GOA-ACAP-ARAP_13.05.2021_00h00	0.000675496	0.0371523	0.00112881	0.00225762	[6, 7, 8]	Group6	5.31915	5	[ACTR3, MMP2, PTK2, RNASE1, ROCK1]
GO:1905330	regulation of morphogenesis of an epithelium	GO_BiologicalProcess-EBI-UniProt-GOA-ACAP-ARAP_13.05.2021_00h00	0.017662	0.035324	7.21115e-05	0.00050478	[4, 5, 6]	Group7	4.05405	3	[AGT, BMP4, FGF13]
GO:2000027	regulation of animal organ morphogenesis	GO_BiologicalProcess-EBI-UniProt-GOA-ACAP-ARAP_13.05.2021_00h00	0.000120357	0.00710104	7.21115e-05	0.00050478	[4, 5, 6, 7]	Group7	4.0201	8	[AGT, BMP4, FGF13, FZD3, FZD7, PSMD12, PSMD14, RNASE1]
GO:0002043	blood vessel endothelial cell proliferation involved in sprouting angiogenesis	GO_BiologicalProcess-EBI-UniProt-GOA-ACAP-ARAP_13.05.2021_00h00	0.000721441	0.0389578	7.21115e-05	0.00050478	[5, 6, 7, 8, 9, 10, 11]	Group7	12.5	3	[BMP4, FGF13, PDCD10]
GO:0003170	heart valve development	GO_BiologicalProcess-EBI-UniProt-GOA-ACAP-ARAP_13.05.2021_00h00	0.000171645	0.00978374	0.000171645	0.00102987	[3, 5, 6, 7]	Group8	7.14286	5	[BMP4, ELN, ROCK1, SLIT2, SNAI2]
GO:0003179	heart valve morphogenesis	GO_BiologicalProcess-EBI-UniProt-GOA-ACAP-ARAP_13.05.2021_00h00	8.21836e-05	0.00493101	0.000171645	0.00102987	[3, 4, 6, 7, 8]	Group8	8.33333	5	[BMP4, ELN, ROCK1, SLIT2, SNAI2]
GO:1905314	semi-lunar valve development	GO_BiologicalProcess-EBI-UniProt-GOA-ACAP-ARAP_13.05.2021_00h00	1.79703e-05	0.00113213	0.000171645	0.00102987	[4, 6, 7, 8]	Group8	11.3636	5	[BMP4, ELN, ROCK1, SLIT2, SNAI2]
GO:0003180	aortic valve morphogenesis	GO_BiologicalProcess-EBI-UniProt-GOA-ACAP-ARAP_13.05.2021_00h00	5.66705e-06	0.000368358	0.000171645	0.00102987	[4, 5, 6, 7, 8, 9, 10]	Group8	14.2857	5	[BMP4, ELN, ROCK1, SLIT2, SNAI2]
GO:0003176	aortic valve development	GO_BiologicalProcess-EBI-UniProt-GOA-ACAP-ARAP_13.05.2021_00h00	1.11501e-05	0.000713609	0.000171645	0.00102987	[5, 7, 8, 9]	Group8	12.5	5	[BMP4, ELN, ROCK1, SLIT2, SNAI2]
