# Supplementary material for: Identification and Validation of the Key Genes of Diabetic Vasculopathy: Evidence Based on Bioinformatics Analysis and Animal Study
Source: Int J Genomics. 2025 Oct 24;2025:7850852. doi: 10.1155/ijog/7850852 (PMC12551595; doi:10.1155/ijog/7850852)
Supplement: Supplementary file 3 — Supporting Information 3 [file IJOG-2025-7850852-s001.xls]

## Sheet: ClueGO Results
ID	Term	Ontology Source	Term PValue	Term PValue Corrected with Bonferroni step down	Group PValue	Group PValue Corrected with Bonferroni step down	GOLevels	GOGroups	% Associated Genes	Nr. Genes	Associated Genes Found
GO:0030027	lamellipodium	GO_CellularComponent-EBI-UniProt-GOA-ACAP-ARAP_13.05.2021_00h00	0.00106351	0.0138256	0.00106351	0.00319053	[3, 4]	Group0	3.15315	7	[ACTR3, KLHL2, PIEZO1, RNASE1, ROCK1, SNX2, VAMP7]
GO:0070820	tertiary granule	GO_CellularComponent-EBI-UniProt-GOA-ACAP-ARAP_13.05.2021_00h00	0.00173032	0.0155729	0.00173032	0.00173032	[4, 6, 7, 9]	Group1	3.37079	6	[ENPP4, LAMTOR3, RNASE1, STXBP3, TNFAIP6, YPEL5]
GO:0101002	ficolin-1-rich granule	GO_CellularComponent-EBI-UniProt-GOA-ACAP-ARAP_13.05.2021_00h00	0.000114508	0.00171763	0.000114508	0.000458034	[4, 6, 7, 9]	Group2	3.8835	8	[ACTR10, CRISPLD2, ENPP4, PSMD12, PSMD14, RNASE1, TNFAIP6, YPEL5]
GO:1904813	ficolin-1-rich granule lumen	GO_CellularComponent-EBI-UniProt-GOA-ACAP-ARAP_13.05.2021_00h00	0.000498117	0.00697364	0.000114508	0.000458034	[5, 7, 8, 10]	Group2	4.28571	6	[ACTR10, CRISPLD2, PSMD12, PSMD14, TNFAIP6, YPEL5]
GO:0031983	vesicle lumen	GO_CellularComponent-EBI-UniProt-GOA-ACAP-ARAP_13.05.2021_00h00	0.00126215	0.0126215	0.00126215	0.0025243	[4, 5]	Group3	2.45232	9	[ACTR10, C3, CRISPLD2, HEBP2, ITIH4, PSMD12, PSMD14, ROCK1, VWF]
GO:0060205	cytoplasmic vesicle lumen	GO_CellularComponent-EBI-UniProt-GOA-ACAP-ARAP_13.05.2021_00h00	0.00121527	0.013368	0.00126215	0.0025243	[4, 5, 6, 7]	Group3	2.46575	9	[ACTR10, C3, CRISPLD2, HEBP2, ITIH4, PSMD12, PSMD14, ROCK1, VWF]
GO:0034774	secretory granule lumen	GO_CellularComponent-EBI-UniProt-GOA-ACAP-ARAP_13.05.2021_00h00	0.00112573	0.0135088	0.00126215	0.0025243	[4, 5, 6, 7, 8, 9]	Group3	2.49307	9	[ACTR10, C3, CRISPLD2, HEBP2, ITIH4, PSMD12, PSMD14, ROCK1, VWF]
