# Supplementary material for: Identification and Validation of the Key Genes of Diabetic Vasculopathy: Evidence Based on Bioinformatics Analysis and Animal Study
Source: Int J Genomics. 2025 Oct 24;2025:7850852. doi: 10.1155/ijog/7850852 (PMC12551595; doi:10.1155/ijog/7850852)
Supplement: Supplementary file 4 — Supporting Information 4 [file IJOG-2025-7850852-s007.xls]

## Sheet: ClueGO Results
ID	Term	Ontology Source	Term PValue	Term PValue Corrected with Bonferroni step down	Group PValue	Group PValue Corrected with Bonferroni step down	GOLevels	GOGroups	% Associated Genes	Nr. Genes	Associated Genes Found
GO:0000287	magnesium ion binding	GO_MolecularFunction-EBI-UniProt-GOA-ACAP-ARAP_13.05.2021_00h00	0.00172035	0.0206442	0.00172035	0.00860176	[5]	Group0	2.97872	7	[GNAI1, MTHFD2, PRKACB, STK38L, SUCLA2, SUCLG2, UBA2]
GO:0046906	tetrapyrrole binding	GO_MolecularFunction-EBI-UniProt-GOA-ACAP-ARAP_13.05.2021_00h00	0.0382317	0.0382317	0.0382317	0.0382317	[3]	Group1	2.31214	4	[CYP51A1, GUCY1B1, HEBP2, MTR]
GO:0070851	growth factor receptor binding	GO_MolecularFunction-EBI-UniProt-GOA-ACAP-ARAP_13.05.2021_00h00	0.00378415	0.0340573	0.00378415	0.0075683	[4]	Group2	3.5461	5	[CDH5, FGF13, FLRT2, SNX2, SOCS5]
GO:0061134	peptidase regulator activity	GO_MolecularFunction-EBI-UniProt-GOA-ACAP-ARAP_13.05.2021_00h00	0.00203133	0.0223446	0.00203133	0.0081253	[3, 4, 5]	Group3	2.89256	7	[AGT, C3, FBLN1, ITIH4, PSMD14, ROCK1, TNFAIP8]
GO:0061135	endopeptidase regulator activity	GO_MolecularFunction-EBI-UniProt-GOA-ACAP-ARAP_13.05.2021_00h00	0.00398793	0.0319034	0.00203133	0.0081253	[4, 5, 6]	Group3	2.92683	6	[AGT, C3, ITIH4, PSMD14, ROCK1, TNFAIP8]
GO:0001727	lipid kinase activity	GO_MolecularFunction-EBI-UniProt-GOA-ACAP-ARAP_13.05.2021_00h00	0.002113	0.02113	0.00349611	0.0104883	[5]	Group4	5.40541	4	[FGF13, PTK2, SOCS2, SOCS5]
GO:0035004	phosphatidylinositol 3-kinase activity	GO_MolecularFunction-EBI-UniProt-GOA-ACAP-ARAP_13.05.2021_00h00	0.00154674	0.0216544	0.00349611	0.0104883	[5]	Group4	5.88235	4	[FGF13, PTK2, SOCS2, SOCS5]
GO:0043550	regulation of lipid kinase activity	GO_MolecularFunction-EBI-UniProt-GOA-ACAP-ARAP_13.05.2021_00h00	0.00163274	0.0212256	0.00349611	0.0104883	[5, 6]	Group4	5.7971	4	[FGF13, PTK2, SOCS2, SOCS5]
GO:0043551	regulation of phosphatidylinositol 3-kinase activity	GO_MolecularFunction-EBI-UniProt-GOA-ACAP-ARAP_13.05.2021_00h00	0.000798098	0.0119715	0.00349611	0.0104883	[6, 7]	Group4	7.01754	4	[FGF13, PTK2, SOCS2, SOCS5]
