# Supplementary material for: Identification and Validation of the Key Genes of Diabetic Vasculopathy: Evidence Based on Bioinformatics Analysis and Animal Study
Source: Int J Genomics. 2025 Oct 24;2025:7850852. doi: 10.1155/ijog/7850852 (PMC12551595; doi:10.1155/ijog/7850852)
Supplement: Supplementary file 5 — Supporting Information 5 [file IJOG-2025-7850852-s002.xls]

## Sheet: ClueGO Results
ID	Term	Ontology Source	Term PValue	Term PValue Corrected with Bonferroni step down	Group PValue	Group PValue Corrected with Bonferroni step down	GOLevels	GOGroups	% Associated Genes	Nr. Genes	Associated Genes Found
KEGG:00100	Steroid biosynthesis	KEGG_13.05.2021	0.000690517	0.00621465	0.000690517	0.00483362	[-1]	Group0	15	3	[CYP51A1, FDFT1, LBR]
KEGG:04350	TGF-beta signaling pathway	KEGG_13.05.2021	0.00962058	0.0384823	0.00962058	0.0288617	[-1]	Group1	4.25532	4	[BMP4, GREM2, ID4, ROCK1]
KEGG:04670	Leukocyte transendothelial migration	KEGG_13.05.2021	0.00335539	0.0234877	0.00335539	0.0167769	[-1]	Group2	4.38596	5	[CDH5, GNAI1, MMP2, PTK2, ROCK1]
KEGG:04913	Ovarian steroidogenesis	KEGG_13.05.2021	0.0103612	0.0310837	0.0103612	0.0207225	[-1]	Group3	5.88235	3	[AKR1C3, BMP15, PRKACB]
KEGG:04919	Thyroid hormone signaling pathway	KEGG_13.05.2021	0.0043313	0.0259878	0.0043313	0.0173252	[-1]	Group4	4.13223	5	[BMP4, MED4, PLN, PRKACB, RCAN2]
KEGG:05217	Basal cell carcinoma	KEGG_13.05.2021	0.01832	0.01832	0.01832	0.01832	[-1]	Group5	4.7619	3	[BMP4, FZD3, FZD7]
KEGG:04611	Platelet activation	KEGG_13.05.2021	0.00480604	0.0240302	0.00156419	0.00938516	[-1]	Group6	4.03226	5	[GNAI1, GUCY1B1, PRKACB, ROCK1, VWF]
KEGG:04923	Regulation of lipolysis in adipocytes	KEGG_13.05.2021	0.0140177	0.0280353	0.00156419	0.00938516	[-1]	Group6	5.26316	3	[GNAI1, PLAAT3, PRKACB]
KEGG:04924	Renin secretion	KEGG_13.05.2021	0.00322008	0.0257606	0.00156419	0.00938516	[-1]	Group6	5.7971	4	[AGT, GNAI1, GUCY1B1, PRKACB]
