# Supplementary material for: Identification and Validation of the Key Genes of Diabetic Vasculopathy: Evidence Based on Bioinformatics Analysis and Animal Study
Source: Int J Genomics. 2025 Oct 24;2025:7850852. doi: 10.1155/ijog/7850852 (PMC12551595; doi:10.1155/ijog/7850852)
Supplement: Supplementary file 6 — Supporting Information 6 [file IJOG-2025-7850852-s005.xlsx]

## Sheet: 7850852.f6
Variable	Mean_Group1	Mean_Group2	t_statistic	p_value	df
TAL1	7.09791	7.17477	-3.14782	0.00530011	18.9927
CTCF	9.16681	9.00475	2.72514	0.0140939	17.5824
GATA2	7.69511	7.80394	-1.75133	0.101118	14.4224
HIF1A	10.7452	10.5746	1.69398	0.110705	15.1626
NFE2L2	10.685	10.5166	1.70384	0.110756	13.8354
ETV4	7.05538	7.21878	-1.6835	0.120973	10.782
ZBTB33	6.09224	6.02495	1.40418	0.176664	18.6922
IKZF1	7.09111	7.14795	-1.39739	0.179518	17.7511
NR2F2	10.6006	10.4749	1.19726	0.2487	15.9451
FOXP3	6.96172	7.03759	-1.01366	0.327209	14.6366
SOX4	7.55248	7.63269	-0.996227	0.332056	18.4081
ELK1	7.82805	7.88489	-0.986707	0.336312	18.8064
TCF3	7.98738	8.04117	-0.980563	0.33913	19
ARNT	7.55517	7.60539	-0.978673	0.340041	18.9972
GATA1	7.42926	7.47136	-0.981083	0.342038	15.0728
JUN	10.7651	10.4788	0.926662	0.365838	18.8132
CREB1	8.28314	8.2149	0.849463	0.407422	17.0088
ZNF384	7.99585	8.046	-0.83928	0.413507	16.227
SRF	8.62707	8.58073	0.818435	0.423374	18.7769
EGR3	9.79847	9.35292	0.76723	0.452835	18.1043
ERG	8.47294	8.38026	0.744909	0.465552	18.7703
NFATC3	7.84896	7.89093	-0.687833	0.500327	17.9982
GATA3	6.87805	6.91071	-0.688997	0.501391	14.9323
AR	8.50627	8.56127	-0.649793	0.523755	18.6378
TFAP4	7.83424	7.88677	-0.600114	0.558049	13.9575
U2AF2	8.27065	8.29011	-0.574967	0.572187	18.647
STAT3	10.0745	10.0135	0.5626	0.58274	13.788
MITF	8.77959	8.82203	-0.511499	0.614935	18.8701
TFAP2C	7.58592	7.63359	-0.511015	0.615269	18.8637
FLI1	6.56223	6.58346	-0.498994	0.62577	13.578
FOSL1	7.76381	7.80334	-0.364583	0.719745	17.6886
TP63	6.76235	6.77557	-0.265915	0.793247	18.4881
USF2	9.3948	9.42608	-0.257041	0.800036	18.1651
POU5F1	8.52539	8.54677	-0.193864	0.848427	18.2225
GABPA	7.23045	7.24151	-0.181364	0.858008	18.9461
MYC	8.52534	8.44323	0.155725	0.878293	15.2452
FOS	12.7046	12.6678	0.0634084	0.950105	18.951
SOX2	6.60978	6.60701	0.0501121	0.960562	18.7709
BHLHE40	8.9876	8.98312	0.0124047	0.990245	17.2943
TP53	7.8929	7.8931	-0.00268494	0.99789	16.2656
