# Supplementary material for: Identification and Validation of the Key Genes of Diabetic Vasculopathy: Evidence Based on Bioinformatics Analysis and Animal Study
Source: Int J Genomics. 2025 Oct 24;2025:7850852. doi: 10.1155/ijog/7850852 (PMC12551595; doi:10.1155/ijog/7850852)
Supplement: Supplementary file 7 — Supporting Information 7 [file IJOG-2025-7850852-s006.txt]

Sequence ID: GRCh38.p14 (GCF_000001405.40)

Reference:In particular, for each candidate gene, 2000 nucleotides (according to
the Ensembl deposited gene sequence) have been analyzed: from 2000 upstream to the Transcription Starting Site (TSS). 

>NC_000014.9:53947736-53949736 Homo sapiens chromosome 14, GRCh38.p14 Primary Assembly
GACAGCCACAGGGCTCAGTACTGGCCCTAGGATAATTTGTTCAAGTACTGGAGATCTACTGGTTCCTTTT
CAATGACATCGACGTTTCAGAAAGTTGCTAGAAATTGGGCAAAACAAAATGAGGCTGCCTGAGGGCAATC
TATAAGGGGCTTCCCTAAATGATTTATTTGAGCTCCATACCATTAATCAAAGGGGCAGCGACCTGGGGGG
TTGGAGGGGTGGGGGAAGGATCCCTTTTTGCGGGGAGTTTTGGAGGAACTGTGTAGTCTTGCTGCCTTTG
CCTGGGGCTCTGATGTCTTCTCTCCACCTGCGCTCTCCGGGGAGCTGGGGTTTTGGCAACCACCCCGCTT
CAATTTTTATTGGTTTCCACTAAGCTGCTCCTTTTGGAGGAGTGTAGGACTTCAGTAATTAAAAACAAAA
ATGAATCCTGCTTCACCCACTCCACTCCCAGGAGCGTATGTAAGAAAGTGTGTACAAGAATGCAAGGGTG
CACACCCCACCTAGAAAAATGCAAACGCCAGGAGTGTGCACCACACACATTCTTTGGGTGCACACACCAC
CAGCAACAGCAATACTACCGCTCATATCTACACCTTCATGATGGAGAAATGCGCTATCAGCCTTCCCCAC
AGAGAACATACAAAGACACTAAATGTTTCTGCTCCAAAGGGATCCAAAGGGATCTTGGTCTGTGCTGGCT
CACTTCATATGTGTGAATTTTCTCAGCACACATATGAAATGAGCCAGCACAGACCAAGATTCAAGGCTTA
ATTTAGTTGTTGGTGGCAAGTAAGAAAAAGCAAAGGCCTCTCCTCTGCTCCTCTTAATCCCTACACCCGT
CATTCCAGAAAGGCATTTATCTGCCTGCTGGGAGCCCTTAACTGAGGGTACATTAGCATCCTCCTTTTTA
TTAACTTTGTCCAAAAATTGAGCTTTTCCCTTTAAGAAACCCTAGCACAGAACATCAGATCTACCTCTTT
CTGCCCAAGTCCAGGGAAGAGGGTGTGAGGGAGGCAGTACAGAGCGAAAAGGAGAGTTGACATTTGACTC
GAGATTTCTGTATAATAGTGGGACACCTTCACAGTGCCTGCTTAGAAATTCTGACCCTTTAGTATCTGAC
CCCATTGTCAACCCCCACCCAGCCCAATCTGTTGGGATCCTAAACTTGATGAAGGCCTTCACATTGGGAA
AAGAGGACAAGGGAAAAAGTCAAGAAACAATGGGAAATTCTATCAAGTGGCATATTAAAACAGTAGTCAT
CAAACTTTTTGAAGGTAGGGTACATTATTTGTTACAAAAAAAAAAAAAAAAGACAAAATAGCAGTGCATG
CCTGTAATCCCAAAGAGGCCGAAATGAGAAGATTGCTTGAGCCCAGGAGTTCAAGACCAGCCTGGGGCAA
CAAAGAGAGAACTTGTTTCAAAAAAAAAAAAAGACAAAAGAAAAAACAAAAGAGTCCTACCTGGAGAAAA
AAAAAATAAGTTTAAAAACATGCCTTCACACACACATTATGATGTTAGTGTACAAATTAGTTTTGATTTG
GAAATATCACATTGGTACCTGTAATAACTGGAGATACCCTGAGGTATCATGAAAGCAGAGGTGGGTATCA
TTTTTCTAGGGTTGAGACCTCATCACGCTCAGCTGTGATACACCTCAACAGGTGAGTGAAACAGAAGATG
TACAAGGGGCCTGAAATGAAGTCTTTAATCTGACCTACACTCCTTTCATCCCAGTGTTTCTCCAAGGCAT
GTGTCATCCAGATGGGAGAGGATACTGCATCCTTGTTAACATTAAATAGAAATAGAAAACAATTCATGCT
GGCAATTACCATCTCTCTCTGCCAACAGTTTACTTCCTGTCCCTACAACTTAACCACCTCCAGGTACCAC
CTTTTGACTTCCATCCAGCCTCCAACTCACCTGAACAGAAAAAAGCCTCATTCAAAAGAGATGAGCCCGA
AGGAAAAGAGAAAGGATTAAGGAGAAAAAAAAAATCATGAT
